# Supplementary material for: Assessment of the Microbiological Potential and Spectroscopic Properties of New Imino-1,3,4-Thiadiazoles Showing the ESIPT Effect Strongly Enhanced by Aggregation
Source: Molecules. 2025 Jan 24;30(3):531. doi: 10.3390/molecules30030531 (PMC11820074; doi:10.3390/molecules30030531)
Supplement: Supplementary file 1 [file molecules-30-00531-s001.zip]

Archive with 1 entries (1 files):
- molecules-3390093-supplementary.pdf
